# Supplementary material for: Interaction between phytoplankton and heterotrophic bacteria in Arctic fjords during the glacial melting season as revealed by eDNA metabarcoding
Source: FEMS Microbiol Ecol. 2024 Apr 15;100(5):fiae059. doi: 10.1093/femsec/fiae059 (PMC11067963; doi:10.1093/femsec/fiae059)
Supplement: fiae059_Supplemental_Files [file fiae059_supplemental_files.zip]

Archive with 2 entries (2 files):
- Supplementary data.xlsx
- Supplementary data_Information (1).docx
