# Supplementary material for: Interaction between phytoplankton and heterotrophic bacteria in Arctic fjords during the glacial melting season as revealed by eDNA metabarcoding
Source: FEMS Microbiol Ecol. 2024 Apr 15;100(5):fiae059. doi: 10.1093/femsec/fiae059 (PMC11067963; doi:10.1093/femsec/fiae059)
Supplement: fiae059_Supplemental_Files [file fiae059_supplemental_files.zip › Supplementary data.xlsx]

## Sheet: Meta data
SRA_ID	ID	Fjorden	Latitude (N)	Longitude (E)	Sampled Depth (m)	DMSP (nM)	eDNA conc. (ng/ml)	18S rRNA (copy number)	16S rRNA (copy number)	Temp. (℃)	Salinity (psu)	Oxygen (ppm)	DOC (ppm)	DON (ppm)	Silicate (ppm)	Phosphate (ppm)	Fluor
18S_SVB2019_14	M1_9	van Mijenfjorden	77.8259	16.5598	9	8.06444	43.8	6240049	37470.4	7.34	29.21	7.08	56.2575	8.5639	6.3762	0.0737	0.4779
18S_SVB2019_15	M1_28	van Mijenfjorden	77.8259	16.5598	28	2.06412	43.2	10554610	64607.5	3.73	33.44	7.43	66.4141	8.0802	4.1321	0.4739	0.0733
18S_SVB2019_16	M1_63	van Mijenfjorden	77.8259	16.5598	63	0.976667	17.6	1610263	21477.7	0.46	34.52	7.54	67.0561	7.2093	4.4715	0.634	0.0366
18S_SVB2019_17	M2_3	van Mijenfjorden	77.7866	16.0068	3	27.1116	25.5	4313138	61881.3	8.69	28.33	7.19	65.8876	9.5997	6.0416	0.0805	0.4021
18S_SVB2019_18	M2_9	van Mijenfjorden	77.7866	16.0068	9	15.1931	29.2	5569751	65371.7	6.89	31.11	7.41	58.6715	10.4889	4.8613	0.0845	1.1317
18S_SVB2019_23	M3_60	van Mijenfjorden	77.7334	14.8752	60	1.73679	22.2	3682923	37617.4	2.83	34.05	7.64	65.3227	5.3668	4.6526	0.5978	0.0504
18S_SVB2019_24	M3_102	van Mijenfjorden	77.7334	14.8752	102	1.11304	18.3	3133216	26748.9	0.68	34.73	7.43	59.7372	6.0454	7.0527	0.879	0.0366
18S_SVB2019_25	K_4	van Keulenfjorden	77.5696	15.2874	4	4.75459	33.2	6747110	34645.4	5.89	31.49	7.4	64.0643	9.9559	4.4367	0.2874	0.3454
18S_SVB2019_26	K_8	van Keulenfjorden	77.5696	15.2874	8	2.40978	33.9	5523620	44522.7	5.34	32.31	7.48	58.6073	9.9493	2.5116	0.2174	0.2523
18S_SVB2019_27	K_35	van Keulenfjorden	77.5696	15.2874	35	1.04603	33.5	8231594	52902.3	3.01	34.31	7.8	59.9683	9.2765	1.6684	0.3421	0.0438
18S_SVB2019_28	K_93	van Keulenfjorden	77.5696	15.2874	93	0.931129	49.6	9287969	61157.9	-0.05	34.71	7.27	61.0854	7.5746	2.1578	0.3733	0.0366
18S_SVB2019_41	H_5	Hornsund	76.9886	16.3186	5	ND	36.8	12516150	66927.2	2.73	30.99	7.76	70.0735	8.3972	2.0211	0.2378	0.186
18S_SVB2019_42	H_10	Hornsund	76.9886	16.3186	10	ND	32.9	10554610	52079.5	2.66	31.46	7.73	71.2291	8.1696	3.6091	0.4826	0.2715
18S_SVB2019_43	H_40	Hornsund	76.9886	16.3186	40	ND	19.2	3663106	49298.8	3.23	34.11	7.61	83.4144	11.6272	2.9962	0.5861	0.0732
18S_SVB2019_45	S1_5	Storfjorden	77.046	17.1569	5	ND	53.9	21626120	50077.8	6.78	30.9	7.23	72.3077	9.7016	1.5593	0.0827	0.596
18S_SVB2019_46	S1_10	Storfjorden	77.046	17.1569	10	ND	76.2	11909100	122385	6.77	30.95	7.24	68.6299	9.958	2.0834	0.0898	0.5871
18S_SVB2019_47	S1_40	Storfjorden	77.046	17.1569	40	ND	29.1	6.59225e+06	51470.8	1.74	33.89	8.33	75.7177	5.164	1.6396	0.2352	0.079
18S_SVB2019_48	S1_95	Storfjorden	77.046	17.1569	95	ND	34.1	3611438	50471.8	0.23	34.38	8.22	74.0613	4.5051	0.9751	0.2161	0.0733
18S_SVB2019_49	S2_5	Storfjorden	76.9962	17.3572	5	ND	47.4	2181121	120955	6.03	31.72	7.42	62.4306	7.8268	1.1407	0.0816	0.4056
18S_SVB2019_50	S2_25	Storfjorden	76.9962	17.3572	25	ND	33.9	1574894	96817.5	2.45	33.42	8.04	73.5734	8.0761	0.7125	0.1305	0.5761
18S_SVB2019_52	S2_105	Storfjorden	76.9962	17.3572	105	ND	28	3932735	44697.4	0.17	34.41	8.24	69.5159	4.6896	1.7212	0.2852	0.0733
